# Supplementary material for: Association genetics studies on frost tolerance in wheat (Triticum aestivum L.) reveal new highly conserved amino acid substitutions in CBF-A3, CBF-A15, VRN3 and PPD1 genes
Source: BMC Genomics. 2018 May 29;19:409. doi: 10.1186/s12864-018-4795-6 (PMC5975666; doi:10.1186/s12864-018-4795-6)
Supplement: Supplementary file 1 — Table S1. Plant material, origin, LS means of winter survival [%] and winter survival [%] of respective environments. (XLSX 34 kb) [file 12864_2018_4795_MOESM1_ESM.xlsx]

## Sheet: Sheet1
Additional file 1: Table S1. Plant material, origin, LS means of winter survival [%] and winter survival [%] of each tested environment.
					Winter survival in % for each tested location and year
Genotype	Source	Country code	Status genotype	LSmean in % winter survival	Pushkin_2012	Pushkin_2013	Novosibirsk_2012	Novosibirsk_2014	Ranzin_2012	Ranzin_2013	Roshchinskiy_2012	Roshchinskiy_2013	Gatersleben_2012	Gatersleben_2013
7017	IC&G SB RAS	RUS	line	77.4797	80.4	7	39.9	87	98.8	98.6	100	37.5	100	100
7109	IC&G SB RAS	RUS	line	82.3406	97.5	24	39.6	74.5	100	100	100	50	100	100
7114	IC&G SB RAS	RUS	line	83.1473	89.2	22	59.2	91.5	99	98.8	87.5	50	100	100
88-85	HLWWC	RUS	line	83.8094	82.8	18	64.7	98.5	95.7	100	100	62.5	95	100
88-86	HLWWC	RUS	line	80.0606	81.3	16	49.3	89.5	88.9	100	100	62.5	100	100
Acciaio	CoreCollection NoviSad via IPK	ITA	cultivar	29.4843	74.5	8	21.1	77.5	24.7	100	12.5	12.5	15	100
Ai-bian	CoreCollection NoviSad via IPK	JPN	cultivar	31.4146	73.6	6	30.9	67	24.3	99.1	12.5	25	10	85
AKTEUR	GSA	GER	cultivar	80.5261	92.6	9	41.7	97.5	100	100	75	62.5	100	100
Al'bina 45	HLWWC	RUS	cultivar	84.8509	92.2	7	51.3	88.5	100	100	100	62.5	100	100
Almari	GSA	PL	cultivar	82.0608	92.1	10	59.8	77	100	100	75	62.5	90	100
Ana	CoreCollection NoviSad via IPK	HRV	cultivar	63.0935	81.8	24	27.5	93	71.6	100	62.5	37.5	85	90
Antonovka	GSA	BUL	cultivar	60.7716	71.6	11	47.8	97	88.6	92.5	75	37.5	40	90
APACHE	GSA	FRA	cultivar	63.9979	68.1	7	38.8	91	87.3	98.5	25	37.5	95	90
ARKTIS	GSA	GER	cultivar	75.9801	84.2	11.5	41.1	91.5	100	91.05	87.5	62.5	80	100
ATHLON	GSA	GER	cultivar	77.0046	77.5	33	43.5	94.5	95.7	86.05	75	62.5	100	45
AURA	NGB	FIN	cultivar	82.2757	85.7	21	44.8	84	100	100	87.5	75	100	100
AURELE	GSA	FRA	cultivar	69.6812	77.2	17	29.9	71	95.5	100	75	37.5	90	100
Avalon	CoreCollection NoviSad via IPK	GBR	cultivar	59.3098	62.4	13	20.4	83.5	85.4	98.7	37.5	50	85	100
Bagrationovskaya	IC&G SB RAS	RUS	cultivar	25.3529	12.5	0	0	0	100	0	12.5	n.a.	5	0
Bankut 1205	CoreCollection NoviSad via IPK	HUN	cultivar	76.6704	65.9	4	52.8	63	100	100	75	75	90	100
Bashkirskaya 10	VIR	RUS	cultivar	79.3759	73.2	21	61.8	85.5	100	100	n.a.	50	100	100
Batuta	GSA	PL	cultivar	74.6376	71.4	21	54.7	79	100	100	62.5	62.5	85	100
BCD 1302/83	CoreCollection NoviSad via IPK	MDA	line	84.7285	100	10	47.8	94	100	98.9	100	62.5	95	85
Benni multifloret	CoreCollection NoviSad via IPK	USA	cultivar	77.0047	88.9	16	37	82	97.1	94.45	75	50	100	100
Bezenchukskaja 380	GSA	RUS	cultivar	80.2066	92.7	17.75	57.8	83.25	100	98.8875	59.375	62.5	90	100
Bezenchukskaya 380	VIR	RUS	cultivar	77.3214	78.9	18.5	64.5	83	98.5	100	n.a.	37.5	90	100
Bezenchukskaya 616	VIR	RUS	cultivar	73.1854	95	11	57.8	89.5	97	100	n.a.	n.a.	55	100
Bezenchukskaya 790	VIR	RUS	cultivar	79.7148	84.4	23	62	84	100	92.9	n.a.	50	90	100
Bezostaja 1	NGB	RUS	cultivar	85.0548	92.6	9	58.1	88	100	100	87.5	62.5	100	100
Bezostaja 1	CoreCollection NoviSad via IPK	RUS	cultivar	84.5345	98.7	5	49.4	85	100	100	87.5	62.5	100	100
BEZOSTAYA (1?)	HLWWC	RUS	cultivar	75.3863	82.7	14.875	49.2	82.375	98.6	98.7375	68.75	50	87.5	97.5
Bezostaya 1	VIR	RUS	cultivar	74.0581	72.5	23	41.3	95	96	100	n.a.	62.5	95	100
Biruza	GSA	RUS	cultivar	65.2635	81.7	12.75	65	81.875	100	98.6625	62.5	62.5	17.5	98.75
Biryuza	VIR	RUS	cultivar	77.9839	98.9	10	37.6	89.5	97.1	100	n.a.	50	95	100
Bogatka	GSA	PL	cultivar	72.992	69.7	14	41.9	91.5	100	96.15	75	62.5	85	100
BORG	NGB	SWE	cultivar	73.5	81.3	25	27.9	88	100	100	87.5	50	90	100
Brigant	CoreCollection NoviSad via IPK	GBR	cultivar	69.535	76	16	23.1	80	97.8	100	50	62.5	95	95
BRILLIANT	GSA	GER	cultivar	71.7995	57.4	19	50.8	87.5	100	100	75	37.5	95	100
BUENNO	GSA	FRA	cultivar	54.8335	89.6	1	23.2	100	89.3	100	25	25	47.5	85
BULAVA	HLWWC	RUS	cultivar	78.716	94	15	32.5	90	98.8	100	75	62.5	100	100
BULK02R2B	HLWWC	USA	line	85.5581	96.2	11	69.7	80.5	98.5	100	75	62.5	95	100
Cajeme 71	CoreCollection NoviSad via IPK	MEX	cultivar	74.8414	89.5	18	38.1	86.5	97.1	92.3	37.5	62.5	100	85
Capelle Desprez	CoreCollection NoviSad via IPK	FRA	cultivar	36.6427	70.5	7	0.6	59	57.5	94.45	12.5	12.5	42.5	85
CDC BUTEO	HLWWC	CAN	cultivar	89.5668	90.5	24	76.5	92.5	100	100	87.5	75	100	100
CDC FALCON	HLWWC	CAN	cultivar	83.7743	86.2	20	69.4	93	100	99	75	62.5	95	100
Cheyenne	NGB	USA	cultivar	77.5907	67.8	15.3333	56	92.5	100	99.6	66.6667	62.5	100	100
Cook	CoreCollection NoviSad via IPK	AUS	cultivar	48.7347	54.5	9	24.9	76	88.4	92.95	25	37.5	45	100
Crina	GSA	ROM	cultivar	64.5913	100	28	62.1	92	100	100	37.5	50	17.5	100
DH01-25-135*R	HLWWC	CAN	DH line	86.306	91	22	66	82	100	100	87.5	62.5	100	100
DH01-25-199*R	HLWWC	CAN	DH line	83.6509	88.4	7	63.8	86	97.7	98.4	75	62.5	100	100
DH01-29-33*R	HLWWC	CAN	DH line	81.8425	77.4	30	62.3	86	100	98.8	75	75	95	90
DH01-29-167	HLWWC	CAN	DH line	89.0742	95.8	10	75	87	100	100	87.5	62.5	100	100
DH01-32-13	HLWWC	CAN	DH line	81.0281	74.4	6	56.2	85.5	100	100	87.5	62.5	100	100
DH02-15-54	HLWWC	CAN	DH line	84.185	83.2	21	66.9	98.5	100	98.45	100	62.5	90	95
DH99-39-55-5*	HLWWC	CAN	DH line	69.9965	54.6	23	34.8	88	98.5	100	75	50	100	100
DH99-55-342-4	HLWWC	CAN	DH line	79.4439	81.2	19	29	90	100	93.4	100	75	100	95
DISCUS	GSA	GER	cultivar	60.1241	96.1	24	50.2	73.5	87.3	98.75	62.5	37.5	17.5	85
Doneko	GSA	RUS	cultivar	81.1894	81.6	25	72.6	89.5	95.8	100	75	62.5	87.5	100
Donska polupat.	CoreCollection NoviSad via IPK	RUS	cultivar	81.6934	96.1	25	49.1	88.5	100	100	87.5	50	95	100
Durin	CoreCollection NoviSad via IPK	FRA	cultivar	45.5241	38.2	12	22.3	75	65	97.3	62.5	37.5	52.5	95
Dzhangal	VIR	RUS	cultivar	80.308	81.5	10	57.6	78.5	100	97.15	n.a.	50	100	100
Ermak	GSA	RUS	cultivar	61.685	82.9	7	54.8	69	96.2	100	62.5	62.5	12.5	95
Ernie	GSA	USA	cultivar	74.3792	83.2	25	41	80.5	95.6	100	62.5	62.5	90	100
Ershovskaya 11	VIR	RUS	cultivar	81.1827	92.5	22	48.6	88.5	95.7	100	n.a.	62.5	100	100
FAMULUS	GSA	GER	cultivar	79.3626	86.7	15	43.4	93	98.4	92.55	75	62.5	100	100
Favoritka	GSA	RUS	cultivar	77.3864	94.1	22	37.5	75.5	98.2	100	62.5	62.5	95	100
FI-400	NGB	KG	cultivar	80.6244	89	8	43.5	91	96.1	100	87.5	62.5	100	100
Filatovka	IC&G SB RAS	RUS	cultivar	87.9586	91.4	19	72.6	81.5	100	100	87.5	75	95	100
Finezja	GSA	PL	cultivar	75.5243	74.9	18	55.9	79.5	83.6	92.7	62.5	75	95	100
Flair	GSA	GER	cultivar	62.6029	74.7	6	26.2	97.5	100	100	62.5	62.5	50	100
Florida	CoreCollection NoviSad via IPK	USA	cultivar	83.1417	87.9	12	53.2	74	100	98.6	100	50	100	95
Goldfield	GSA	USA	cultivar	77.4026	88.9	11	38.6	86.5	96.2	100	75	62.5	95	100
GSA1	GSA	FRA	line	68.5312	76.3	17	26.1	84	91.9	97.05	75	62.5	80	100
GSA3	GSA	FRA	line	71.906	87.4	16	32.6	81.5	100	82.45	75	50	77.5	100
GSA5	GSA	FRA	line	59.9182	69.2	15	16.3	67	92	97.75	75	50	60	100
GSA7	GSA	FRA	line	69.5305	72.7	24	35.6	91.5	93.5	100	62.5	50	90	90
GSA10	GSA	FRA	line	58.7389	79.1	11	39	83.5	94.8	100	12.5	50	50	100
GSA12	GSA Kursk 2009/10	GER	line	69.0814	81.3	18	28.8	90	97	90.45	37.5	50	95	100
Guberniya	VIR	RUS	cultivar	70.7085	43.6	7	55.4	91	97	98	n.a.	50	100	100
Helios	CoreCollection NoviSad via IPK	USA	cultivar	68.2113	84.8	22	19.3	76.5	97.4	100	62.5	37.5	90	100
Holly E	CoreCollection NoviSad via IPK	USA	cultivar	41.0149	59.6	23	13.6	26.5	78.6	100	0	37.5	35	95
Irkutskaya ozimaya	IC&G SB RAS	RUS	cultivar	83.5245	71.5	27	64	79	100	100	100	75	95	100
ISENGRAIN	GSA	FRA	cultivar	71.087	73.6	12	51.1	80	98.7	100	37.5	37.5	95	95
Ivanka	CoreCollection NoviSad via IPK	SRB	cultivar	53.7432	61.4	17	26.8	92.5	98.4	100	25	50	45	100
JULIUS	GSA	GER	cultivar	71.7076	73.5	17.25	28	90.125	100	100	75	50	95	97.5
JYVÄ	NGB	FIN	cultivar	83.7489	95.8	21	50.6	84	97.7	98.7	87.5	62.5	100	100
Kalach 60	VIR	RUS	cultivar	85.1007	91.3	18	69.4	57	98.8	100	n.a.	62.5	95	100
Karabalikskaya Osimaya	GSA	KAZ	cultivar	87.0724	94.7	16	58.6	78	100	94.45	100	75	95	100
KARABALYKSKAYA 101	HLWWC	KAZ	cultivar	87.3724	91.9	22	70.3	76	100	97.85	87.5	62.5	100	100
KARABALYKSKAYA OSTISTAYA	HLWWC	KAZ	cultivar	86.8229	87.5	25	68.4	86	97.4	97.85	100	62.5	100	100
Kazanskaya 285	VIR	RUS	cultivar	77.0094	86.5	20	32.9	94.5	98.6	100	n.a.	62.5	100	100
Kazanskaya 560	VIR	RUS	cultivar	81.1475	90	6	46.7	90	100	100	n.a.	62.5	100	100
Kirgiskaja 16	GSA	RUS	cultivar	80.1143	95.6	19	57.9	86.5	100	97.35	62.5	62.5	85	100
Kirija	GSA	UKR	cultivar	79.0902	86.2	19	58.4	86.5	100	91.05	62.5	75	82.5	90
Kobra plus	GSA	PL	cultivar	79.1476	88.3	15	49.1	78	100	100	75	62.5	90	100
Kohelia	GSA	PL	cultivar	80.5697	90.2	8	55.5	84	100	100	62.5	62.5	95	100
KOMSOMOLSKAYA 103	HLWWC	KAZ	cultivar	57.2773	60.9	6	12.4	44.5	86	100	50	25	90	100
Komsomolskaya 75	GSA	KAZ	cultivar	78.3769	79.7	9.5	41.4	70	100	100	75	87.5	90	100
Korweta	GSA	PL	cultivar	71.1732	73.7	30	51.2	84.5	96.3	100	37.5	62.5	85	95
KP134-3	HLWWC	RUS	line	84.4692	100	18	50.6	86.5	97.1	100	87.5	62.5	100	100
Kristall	GSA	BUL	cultivar	63.1721	85.7	17	41.8	88.5	100	95	50	37.5	45	100
KRUZHINKA/MV IRMA	HLWWC	UKR	cultivar	80.6547	100	12	41.2	85.5	100	96.75	62.5	62.5	100	100
Kuibyshevka	VIR	RUS	cultivar	84.2996	94.8	22	62.2	84.5	98.9	100	n.a.	62.5	95	100
Kulundinka	IC&G SB RAS	RUS	cultivar	79.4821	91.5	23	76.3	95	96.3	100	87.5	75	52.5	100
L - 1	CoreCollection NoviSad via IPK	HUN	line	76.4442	92.7	3	48.4	90.5	97.8	100	62.5	50	87.5	100
L 1/91	CoreCollection NoviSad via IPK	SRB	line	51.032	67.1	14	10.9	63.5	96.3	100	12.5	50	50	100
Lambriego Inia	CoreCollection NoviSad via IPK	CHL	cultivar	72.4738	75.3	24	42.6	90	92.4	100	62.5	62.5	90	100
Legenda	GSA	PL	cultivar	77.8622	79.4	14	57.8	92.5	100	100	62.5	62.5	90	100
LEIFFER	GSA	GER	cultivar	75.7191	92.7	4	45	93	100	100	75	37.5	85	95
LINNA	NGB	FIN	cultivar	82.65	92	12	47.9	87.5	98.8	100	75	75	100	100
Liona	GSA	UKR	cultivar	72.7046	76.4	19	18.9	91.5	98.7	100	75	75	95	100
LUTESCENS410H48	HLWWC	KAZ	cultivar	88.6627	79.8	14	84	96.5	98.7	100	100	62.5	100	100
LUTESCENS410H53	HLWWC	KAZ	cultivar	89.684	89.9	26	77.7	74	100	100	87.5	75	100	100
M-31*/Jo3088	IC&G SB RAS	RUS	line	76.2537	95	5	33.5	81.5	97	93.25	87.5	50	87.5	100
M-31/Cloud	IC&G SB RAS	RUS	line	84.3228	92.9	24	54.1	80	100	100	87.5	62.5	100	100
M-31/Flex	IC&G SB RAS	RUS	line	83.8018	95	25	53.6	72	100	96.65	n.a.	62.5	100	100
M-31/Fox	IC&G SB RAS	RUS	line	83.5434	91.3	13	47.9	84.5	96.4	84.7	100	n.a.	100	100
M-31/Holley	IC&G SB RAS	RUS	line	78.4306	97.3	26	29.6	71.5	96.9	100	100	37.5	100	100
Malahit	GSA	RUS	cultivar	84.5732	92	6	62.6	90.5	100	96.65	75	62.5	100	100
MATRIX	GSA	GER	cultivar	76.3956	82.2	15	43.9	70	100	100	75	62.5	87.5	95
Mikon	GSA	GER	cultivar	84.2182	78.5	17	69.9	97.5	96.9	100	87.5	75	95	100
Min. Dwarf	CoreCollection NoviSad via IPK	AUS	cultivar	54.412	51.1	19	10.5	78.5	83.3	100	62.5	37.5	77.5	100
Mina	CoreCollection NoviSad via IPK	SRB	cultivar	70.3873	77.7	15	30.4	97	98.1	96.35	62.5	50	90	100
Mironovska 808	CoreCollection NoviSad via IPK	UKR	cultivar	80.9451	95.4	10	44.8	76.5	100	100	87.5	62.5	90	100
Mironovskaya 808	HLWWC	UKR	cultivar	89.3291	90.1	17	69.5	92.5	100	98.8	100	75	100	100
Moskovskaja 56	GSA	RUS	cultivar	83.567	82.6	13	60.7	91.5	100	96.6	75	75	100	100
Moskovskaya 39	GSA	RUS	cultivar	86.2767	93.6	14	56.9	80	100	99.5	87.5	75	100	100
Moskovskaya 40	VIR	RUS	cultivar	85.547	95.3	30	67.4	100	100	100	n.a.	50	100	100
Moskovskaya 56	VIR	RUS	cultivar	83.9575	98.5	19	53.2	98	97.6	100	n.a.	62.5	100	100
Mulan	GSA	GER	cultivar	78.4205	88.3	19	41.7	73	100	100	62.5	62.5	100	100
Muszelka	GSA	PL	cultivar	67.5332	64.3	25	36.7	69.5	98.3	100	50	62.5	82.5	100
Muza	GSA	PL	cultivar	84.5064	92.5	31	61.7	87	100	100	62.5	75	100	100
Naridana	GSA	PL	cultivar	72.5793	78.3	16.5	32.5	82.5	100	100	62.5	62.5	90	95
Narobna	GSA	PL	cultivar	75.3155	86.3	17	22	71	100	100	75	62.5	100	100
Neda	GSA	BUL	cultivar	62.6717	79.2	20	53	75	92.8	92.85	62.5	25	45	85
Nemchinovskaya 24	VIR	RUS	cultivar	79.5327	100	10	36.8	83.5	98.8	95.7	n.a.	50	100	100
Nemchinovskaya 57	VIR	RUS	cultivar	81.1186	91.8	38	44.7	90.5	100	100	n.a.	62.5	100	100
NI98414	HLWWC	USA	line	84.9904	81.9	10	62.2	88.5	100	92.3	87.5	75	100	100
Nizija	CoreCollection NoviSad via IPK	SRB	cultivar	43.8756	90.5	18	37.1	78.5	25.9	98.55	62.5	50	10	100
Norin 10	CoreCollection NoviSad via IPK	JPN	cultivar	67.3061	81.1	19	47.7	75.5	66.9	98	62.5	50	85	95
Norstar	GSA	USA	cultivar	85.3242	82.7	16	63.1	93	100	100	87.5	75	100	100
Nov.Crvena	CoreCollection NoviSad via IPK	SRB	cultivar	68.9837	85.7	14	33.5	74	98.6	100	62.5	62.5	65	100
Nova banatka	CoreCollection NoviSad via IPK	SRB	cultivar	78.0891	81.8	16	46.5	71.5	100	98.8	62.5	62.5	100	100
Novosibirskaya 32	IC&G SB RAS	RUS	cultivar	86.4082	92.2	28	52.8	94.5	100	100	100	75	100	100
NS 22/92	CoreCollection NoviSad via IPK	SRB	line	67.909	97.7	26	33.3	90.5	97.7	100	62.5	50	55	100
NS 46/90	CoreCollection NoviSad via IPK	SRB	line	68.1592	81.3	11	38.6	85.5	96.3	100	62.5	37.5	75	100
NS 55-25	CoreCollection NoviSad via IPK	SRB	line	71.8949	97.5	22	48.3	91.5	96.6	100	87.5	62.5	42.5	100
NS 602	CoreCollection NoviSad via IPK	SRB	line	36.6941	63.6	14	14.2	85.5	28.6	100	37.5	37.5	40	100
NS 63-24	CoreCollection NoviSad via IPK	SRB	line	54.2763	78.2	14	21.6	76.5	70.8	100	62.5	50	45	95
NS 66/92	CoreCollection NoviSad via IPK	SRB	line	76.2712	87.9	18	47.5	80	96.3	100	75	50	87.5	100
NS 79/90	CoreCollection NoviSad via IPK	SRB	line	56.2857	72.7	20	18.8	76	75.4	100	62.5	37.5	65	100
Odesska 267	GSA	UKR	cultivar	85.3916	80.3	13	69.6	86.5	100	98.6	87.5	87.5	90	100
PÄRL II	NGB	SWE	cultivar	84.5401	94.6	21.5	58.5	81.5	100	99.1	87.5	62.5	95	100
PEREGRINE	HLWWC	CAN	line	79.9885	81.6	10	51.1	89.5	98.9	100	75	62.5	100	100
Phoenix	CoreCollection NoviSad via IPK	USA	cultivar	75.044	89.4	5	42.5	73.5	98.8	100	62.5	37.5	95	100
PICARD	GSA	FRA	cultivar	61.6352	78.2	0	18.1	81	94.8	100	50	25	80	95
PKB Krupna	CoreCollection NoviSad via IPK	SRB	cultivar	60.9017	45.4	6	24.7	89	97.3	100	62.5	62.5	75	100
Pobeda	CoreCollection NoviSad via IPK	SRB	cultivar	59.1925	93.2	4	27.8	91.5	70.3	100	62.5	62.5	42.5	80
Podjaka	GSA	UKR	cultivar	82.231	83.8	21	57.8	90	100	95.45	75	75	95	95
Podoljanka	GSA	UKR	cultivar	82.1449	94.3	22	54.3	78	100	86.75	62.5	62.5	100	100
Polisska 90	GSA	UKR	cultivar	79.6693	75	31	55	91	100	97.9	75	62.5	100	100
Povolzhskaya 86	VIR	RUS	cultivar	81.2156	98.5	13	38.5	70.5	100	98.55	n.a.	62.5	100	100
Powaga	GSA	UKR	cultivar	79.6112	92.7	12	33.3	87.5	100	92.7	87.5	87.5	85	100
Purd.39120	CoreCollection NoviSad via IPK	USA	line	73.9432	78.9	13	27.4	84	100	98.3	87.5	50	95	100
Rannyaya 12	VIR	RUS	cultivar	77.4978	84.1	29	49.3	88	98.1	100	n.a.	50	95	95
Renesansa	CoreCollection NoviSad via IPK	SRB	cultivar	68.9278	86.9	14	31.3	87.5	94.4	97.3	37.5	37.5	95	100
RENODLAT SAMMETSVETE	NGB	SWE	cultivar	82.0344	92.3	19	42.1	92	100	100	87.5	75	95	100
Resurs	VIR	RUS	cultivar	74.5879	91.3	18	25.8	79.5	100	100	n.a.	62.5	90	95
RIDA	NGB	NOR	cultivar	79.9155	91.5	21	33.5	91.5	100	100	87.5	62.5	100	95
Ridit	NGB	USA	cultivar	81.9784	72.5	15	69.1	80	100	100	75	62.5	100	100
Roma	GSA	PL	cultivar	76.0376	70	10	51.9	79	100	98.4	75	62.5	90	100
Roughrider	GSA	USA	cultivar	84.8635	97.4	27	52.3	87.5	100	100	75	75	100	100
Rusalka	CoreCollection NoviSad via IPK	BUL	cultivar	81.6189	86.8	7	62.9	73	100	100	75	62.5	90	85
Rywalka	GSA	PL	cultivar	75.8224	89.8	18	33.5	77.5	100	93.95	62.5	50	100	100
S01-31-12	HLWWC	CAN	line	85.4024	94.2	24	64.5	85.5	100	100	87.5	50	100	100
S01-249-8*R	HLWWC	CAN	line	78.2212	77	14	45.8	71	100	91.3	87.5	50	100	100
S01-249-14*R	HLWWC	CAN	line	70.3513	55.7	21	43.9	84	96.3	100	75	37.5	100	95
S01-285-7*R	HLWWC	CAN	line	77.0958	57.8	15	53.1	86.5	100	100	87.5	62.5	100	100
S01-285-20*R	HLWWC	CAN	line	83.0111	77.9	19	68.9	90.5	100	97.8	75	62.5	100	100
S01-360-1	HLWWC	CAN	line	77.7772	76.1	8	44.4	57.5	100	100	75	62.5	100	100
Sailor	GSA	GER	cultivar	81.0589	98.7	10	43.3	89.5	100	100	75	62.5	95	90
Santa	VIR	RUS	cultivar	74.0459	76.9	16	42.8	87	100	100	n.a.	62.5	85	100
Saratovskaya 17	VIR	RUS	cultivar	77.6493	81.8	16	44.1	86.5	100	100	n.a.	62.5	95	100
Sava	CoreCollection NoviSad via IPK	SRB	cultivar	62.839	61	12	28.5	77.5	97.6	100	25	50	90	100
SD98444/SD97060	HLWWC	USA	line	79.9614	86.5	21	45	76.5	100	100	87.5	50	100	100
SERI82	HLWWC	MEX	cultivar	10.0391	11.4	5	2.4	11	8.1	77.85	25	12.5	10	75
Severodonetskaya Yubileinaya	VIR	RUS	cultivar	78.4046	88	24	44.4	74	97	100	n.a.	62.5	95	95
Simila	GSA	CZ	cultivar	70.2374	62.4	15	38.6	85.5	93.1	100	62.5	62.5	95	100
SKAGEN	GSA	GER	cultivar	79.8979	88.7	12.25	40.4	89.25	100	96.1875	79.1666	62.5	100	97.5
Skipetr	GSA	RUS	cultivar	86.3458	100	16	69.6	88	100	100	75	50	100	100
Skorospekla 35	VIR	RUS	cultivar	78.6538	78.1	33	47.4	81.5	100	100	n.a.	62.5	100	100
Slawa	GSA	PL	cultivar	81.4185	96	17	41.5	76.5	100	100	87.5	62.5	95	100
Smuga	GSA	PL	cultivar	81.5668	90	10	50.1	66	98.2	100	75	75	95	100
Smuglyanka	VIR	RUS	cultivar	85.7857	92.3	12	72.9	85	98.5	96.6	n.a.	50	100	95
Sofija	CoreCollection NoviSad via IPK	SRB	cultivar	79.3487	88.6	26	51.1	81.5	100	100	75	50	95	100
ST.ERYHTR 1282-08	HLWWC	UKR	line	84.9256	84.9	26	65.2	94.5	100	93.9	87.5	62.5	100	100
ST.ERYHTR 1334-07	HLWWC	UKR	line	83.5982	92.4	30	65.4	80.5	96.9	96.55	87.5	50	95	100
Sukces	GSA	PL	cultivar	87.1944	93	26	68.4	87	100	100	75	75	100	100
Suwon 92	CoreCollection NoviSad via IPK	IND	cultivar	62.049	72.3	8	17.2	71.5	87.4	94.7	37.5	50	90	100
Suzor'e	NGB	BLR	cultivar	81.6104	85.9	8	52.6	95	100	98.5	87.5	62.5	95	100
Svetoch	VIR	RUS	cultivar	81.1259	96.9	24	39.7	81	100	100	n.a.	62.5	100	100
Svilena	GSA	BUL	cultivar	73.053	81	21	50.9	95	100	90	75	37.5	77.5	90
SW MAXI	GSA	GER	cultivar	77.4304	98.8	19	34.3	95.5	97.1	98.5	62.5	62.5	95	90
SW TATAROS	GSA	GER	cultivar	68.2145	78.3	11	24.4	84	100	100	50	62.5	82.5	95
Szegedi 768	CoreCollection NoviSad via IPK	HUN	cultivar	60.654	74.4	7	24	82.5	94.1	98.7	25	37.5	80	100
TARSO	GSA	GER	cultivar	83.0251	92	19	59.8	82	100	83.35	87.5	50	95	50
TIGER	GSA	GER	cultivar	78.1438	88.3	15	53.1	90.5	98.6	100	62.5	50	95	100
TJB 990-15	CoreCollection NoviSad via IPK	GBR	line	65.5771	72.1	12	28.5	82	92.7	88	62.5	37.5	85	100
Tonacja	GSA	PL	cultivar	68.9592	72.9	6	54.4	72.5	96.7	100	75	62.5	52.5	100
TRANSIT	GSA	GER	cultivar	74.3289	94	12	33.1	85	100	100	50	50	95	100
Triple Dirk B (GK 12)	CoreCollection NoviSad via IPK	AUS	line	44.7036	56.9	8	21.4	66	84.3	98.4	12.5	25	42.5	95
Triple Dirk B (GK 775)	CoreCollection NoviSad via IPK	AUS	line	87.1767	91.6	18	69.7	67.5	100	100	87.5	62.5	100	100
Tulsa	GSA	GER	cultivar	77.0766	81.5	22	41.7	92	98.9	100	87.5	50	95	100
TÜRKIS	GSA	GER	cultivar	74.707	80.2	16	38	89	98.2	100	62.5	62.5	95	100
Turnia	GSA	PL	cultivar	79.326	83.7	20	49.6	72.5	100	96.3	75	62.5	95	100
Ul'yanovka	IC&G SB RAS	RUS	cultivar	82.1885	82.5	16	58.9	90.5	100	100	n.a.	62.5	100	100
UMKA	HLWWC	RUS	cultivar	89.3121	91.8	14	73.9	88	100	100	100	62.5	100	100
Vakka	NGB	FIN	cultivar	85.6937	91.7	16	49.7	85	100	87.25	100	75	100	95
Vel	CoreCollection NoviSad via IPK	USA	line	57.3388	64.3	9	27.8	87	96.3	96.45	62.5	50	42.5	100
Viktoriya 95	VIR	RUS	cultivar	80.4149	93.2	27	51.8	92.5	98.4	100	n.a.	62.5	90	100
Volzhskaya K	VIR	RUS	cultivar	87.2303	96.5	5	80	83.5	100	88.35	n.a.	37.5	100	100
Wagrein	n/a	AUT	cultivar	82.692	91.4	15.5	56.4	96	99	100	75	n.a.	97.5	100
Wesley/SD97049	HLWWC	USA	line	73.2161	93.4	31	43.1	100	100	100	87.5	62.5	55	100
Wydma	GSA	PL	cultivar	73.903	69.6	7	30.3	84.5	100	100	87.5	62.5	95	100
ZAURALSKAYA OZIMAYA	HLWWC	RUS	cultivar	83.0461	84	16	62.7	79	99	98.2	87.5	62.5	95	100
Zemka	VIR	RUS	cultivar	80.9685	90.1	17	45.8	68	100	100	n.a.	62.5	100	100
Zentos	GSA	GER	cultivar	69.6262	30.8	17	42.7	96	100	100	75	75	100	95
ZG K 3/82	CoreCollection NoviSad via IPK	HRV	line	47.9028	65.4	8	33.1	68.5	49	97.85	0	25	80	95
ZG K 238/82	CoreCollection NoviSad via IPK	HRV	line	60.3342	78.3	11	25.1	73	95	86.65	0	37.5	85	80
ZG K T 159/82	CoreCollection NoviSad via IPK	HRV	line	44.6395	53.6	2	8.6	54.5	83.9	100	12.5	37.5	52.5	90
Zhemchuzhina Povolzhiya	VIR	RUS	cultivar	82.188	98.7	18	44.1	77	98.5	100	n.a.	62.5	100	100
Zlatica	GSA	BUL	cultivar	70.1492	87.4	19	28.7	86	100	100	62.5	37.5	85	100
ZOBEL	GSA	GER	cultivar	57.3495	85.3	13	40.6	67	100	89.45	50	37.5	17.5	70
ZOLOTAVA/DAR ZERNOGRADA	HLWWC	UKR	cultivar	79.1611	79.8	9	49.2	68	98.5	93.75	87.5	50	100	100
Zvonniza	GSA	RUS	cultivar	83.7635	94.2	27	68.8	80	97.5	100	62.5	75	90	100
n.a.: not available
