# Supplementary material for: Association genetics studies on frost tolerance in wheat (Triticum aestivum L.) reveal new highly conserved amino acid substitutions in CBF-A3, CBF-A15, VRN3 and PPD1 genes
Source: BMC Genomics. 2018 May 29;19:409. doi: 10.1186/s12864-018-4795-6 (PMC5975666; doi:10.1186/s12864-018-4795-6)
Supplement: Supplementary file 2 — Table S2. PCR and sequencing primers. 1Shcherban et al., 2012; 2Miller et al., 2006; 3Vagujfalvi et al., 2005;4Yan et al., 2004; 5Beales et al., 2007; 6Keilwagen et al., 2014; 7Knox et al., 2008; 8Babben et al., 2015; 9Seki et al., 2011; 10Li et al., 2011b (XLSX 19 kb) [file 12864_2018_4795_MOESM2_ESM.xlsx]

## Sheet: Sheet1
Additional file 2: Table S2. Used oligos of PCR and sequencing primers.
Fragment	Primer name	Primer sequence (5` - 3`)	Polymerase	Cycler program no.	Sequencing primer	Sequencing primer sequence (5` - 3`)
CBF-A3	CBF3_F7CBF3_F7	ATCCCACACTCTCGCTCAAG	Bioline	6	AY951949_short_s491	CAATCACCCAGCACTCAGC
	CBF3_R7CBF3_R7	GCTGGGAATTATCGGCACTA			AY951949_short_as1280	GGAATTATCGACTGTACTAGC
CBF-A5	TmCBF5_F2	CGATGCAAAGTGTGCAATTC	Bioline	4	AY951947_s905	GTGTCTGCAGATAAGCAAAC
	AY951947_as16918	ACTAGCTCATGCGAATATGGTGT			AY951947_short_as1691	ACTAGCTCATGCGAATATGGTG
CBF-A10	AY951950_s15228	ACATCTCACACACTCCACAGATG	Bioline	7	AY951950_s1628	GACTGCTCAGAAAGGAAGCG
	Cbf4B_R3Cbf4B_R3	GCAGAATCGGCTACAAGCTCCAG			MS new_60-R	GCTCCAGAGCGCGAACTC
CBF-A13	Cbf5_F3Cbf5_F3	CAGAGCAGAATCAGATGGGGAATC	FIRE Pol.	7	Cbf5_short_F	CAGAGCAGAATCAGATG
	AY951951_as19648	GCTAAGCTCACACTCCTCGATAA			AY951951_as1878	GTTCGCCATGGATCTTTCC
CBF-A14a	CBF14a_F7CBF14a_F7	GCCGATATAAGCGAGCTGTC	FIRE Pol.	2	same
	ScCbf14 _R(F)10	CGTCCTGTGCCCATCAC			same
CBF-A14b	AY951948_s_5658	TAAACTCGCTGCTTAATTACCCC	Bioline	3	same
	AY951948_as_13128	ATATTTGGTGGAACAGAAGCAGA			same
CBF-A15	EF028765_s_908	ACCGACCACCTGCAGTACC	Bioline	3	same
	EF028765_as_8758	TTGTTCCATGCATAGAGTCAAAG			same
CBF-A18	AY951946_s4008	CGTATAAATACGCACACGCACTA	Bioline	5	AY951946_s474	CTAGATACCACCAGCGAGCC
	AY951946_as14458	ACATGGTGGAGGGATCTTTTTAT			MS alt_65-R.1	CTCCGAAACATATAAGTC
VRN-A1b	VRN1-A_F4	GAAAGGAAAAATTCTGCTCG	FIRE Pol.	1	same
	AY747600_as10838	GATTACCGTCTTAACCCTTCCAC			AY747600_as834	GGAATCTACCAAACAGCAGCG
VRN-A1c	AY747600_s90728	CATGAAACAACGCATTACAGAAA	FIRE Pol.	1	AY747600_short_s9072	CATGAAACAACGCATTACAG
	AY747600_as101698	CAGATAGAACTGGTTGGATCCCT			AY747600_as9776	TTGTGATTTTCACTGATGCACAC
VRN-A1d	AY747600_s_106988	TTTCTGTCATTGTTCCTTCCTGT	FIRE Pol.	1	same
	AY747600_as_113188	CAAGCTAAGGCTTCATGACAAGT			same
VRN-A1e	AY747600_s_112978	CTTGTCATGAAGCCTTAGCTTGT	FIRE Pol.	5	same
	AY747600_as_120668	GCTGCAGCTTGCTACTTTACTCT			same
VRN-B1a	Vrn-B1_Pr1_F1	TACCCCTGCTACCAGTGCCT	FIRE Pol.	1	Pr1_short_F	TACCCCTGCTACCAGTG
	Vrn-B1_Pr2_R1	GGCCAACCCTACACCCCAAG			Pr2_short_R	GGCCAACCCTACACC
VRN-B1b	AY747603_s188	AGGCCTAGGGTACAGTAGAATAGTAG	FIRE Pol.	1	AY747603_s22	CTAGGGTACAGTAGAATAGTAG
	AY747606_as8208	CAAACGGAATCAACCAAACAG			same
VRN-B1c	AY747603_s30978	TCTGAGCAGAATTATACTTACCTTGC	FIRE Pol.	1	same
	AY747606_as94888	AGATCATCTGATATCGGCAAAAA			AY747606_short_as9488	AGATCATCTGATATCGGC
VRN-B1d	AY747603_s_47838	CCTTCCTGTTCCACTCAAAGTTA	FIRE Pol.	6	same
	AY747603_as_52498	TTTTTAACTGTGAAGAGCATATGACTAA			same
VRN-B1e	AY747603_s51348	AAACAAGAAAAACACTTGCAGAGA	Bioline	1	AY747603_s5224	AGTCATATGCTCTTCACAG
	AY747603_as62118	ATTACATGGTAAATTGAGCCCAG			AY747603_as6030	TAGTACGCTTATATGGGCTG
VRN-D1b	AY747606_s68	TTCCCTTCTACTAGGCATAGGGT	FIRE Pol.	1	AY747606_short_s6	TTCCCTTCTACTAGGCATAG
	AY747606_as8208	CAAACGGAATCAACCAAACAG			same
VRN-D1c	AY747606_s81298	GTGTTGGTAGAAGGCTAGAAGCA	Bioline	1	AY747606_s8676	TTTCTGTGTGTTGTGGGTACTTG
	AY747606_as94888	AGATCATCTGATATCGGCAAAAA			AY747606_short_as9488	AGATCATCTGATATCGGC
VRN-D1d	AY747606_s101798	GACCTCACGCCAATTTTTGT	Bioline	1	AY747606_10830	CCTTCCTGTTCCACTCAAAG
	AY747606_as116088	TACGAAACAATTTAGACCGGTTG			same
VRN-D1e	AY747606_s115868	CAACCGGTCTAAATTGTTTCGTA	FIRE Pol.	1	AY747606_short_s11586	CAACCGGTCTAAATTGTTTCG
	AY747606_as122918	TTAATTCACATAAACAACATCCCACTA			MS alt_43-R	ACTAGAGACGGGTATCATGG
VRN-B3a	DQ890162_s_15528	TTCCTCAATTCACAGCTTACTCC	FIRE Pol.	7	same
	DQ890162_as31538	AAGCCATTGATCTAGGGTTCAC			DQ890162_as2436	CATAAGCATATACTCCCTCCGTC
VRN-B3b	DQ890162_s21598	TCTTAAATACTCTCTCCGTCCGA	Bioline	9	DQ890162_s2396	GAAGTACACTTATTCGTGGACGG
	DQ890162_as31538	AAGCCATTGATCTAGGGTTCAC			MS alt_68_R	TTAATTAGCCGTTGATTG
Cab	contig22616_s2098	TTTTGCGAAAGCACACTTATACA	FIRE Pol.	1	contig22616_short_s209	TTTGCGAAAGCACACTTATAC
	contig22616_as9388	GAAGCATCGCCAGCTATAAATAC			same
Tacr7	contig4120743_s268	CAACCAAAACTCGCCTATAAAAG	FIRE Pol.	1	same
	contig2688312_as4558	AATCGGAGAGGAAGCTCTCTTTA			contig2688312_short_as455	AATCGGAGAGGAAGCTCTC
PPD-B1a	TaPpd-B1proF9	ACACTAGGGCTGGTCGAAGA	FIRE Pol.	1	TaPpd-short_B1proF	ACACTAGGGCTGGTCGAAG
	TaPpd-B1int1R19	CCGAGCCAGTGCAAATTAAC			DQ885757_as9994	GGGGGCAGTAGCAGACAAG
PPD-B1b	Ppd-B1exon3SNP_F15	agacgattcattccgctcc	FIRE Pol.	1	DQ885757_s10233	AACATGTTTCCTCTTGGAGTCAG
	Ppd-B1exon3SNP_R15	tctgaatgatgatacaccatg			same
PPD-B1c	DQ885757_s110288	TCCTTCCAGCTTACTAGTGCATC	FIRE Pol.	1	MS new_15-F	CTAGTGCATCTTTTACTG
	DQ885757_as119548	ATCACCTGGAAAACATATTGGAA			DQ885757_as11867	TTGAGCACTTGAGCATACCATAC
PPD-B1d	DQ885757_s118838	AACTGAACCAAAAGCCTGCTACT	FIRE Pol.	1	DQ885757_short_s11883	AACTGAACCAAAAGCCTG
	DQ885757_as124538	GTACCTTGCAAAGAATGAAAACG			MS new_51-R	GTATGCAACATATGGATG
PPD-B1e	DQ885757_s_123908	CCTTTGTGAATCCTTAAATCATCC	FIRE Pol.	6	same
	DQ885757_as_131628	AACAGAGAACAAACGAAATCGG			same
PPD-B1f	DQ885757_s_131848	GGGCTTATTCATGATAGCTGATG	FIRE Pol.	8	same
	DQ885757_as_135628	ATCGACTCCGCACTTCTACTATG			same
PPD-D1b	DQ885766_s62776	CTTGGCCCTAAAATGTTTCAGTA	Bioline	4	same
	DQ885766_as70026	ATGGACAAATTGACCTCTAGTGC			same
PPD-D1c	DQ885766_s69396	GGAAGCTAGATAAAACTGAATGGC	FIRE Pol.	6	same
	DQ885766_as80336	GATTCGCAAAGGACACTGATATT			same
PPD-D1d	DQ885766_s80116	AATATCAGTGTCCTTTGCGAATC	FIRE Pol.	1	same
	Ppd-D1exon8_R15	gtctaaatagtaggtactagg			DQ885766_as8805	CCAATCAGAAGAATGAAACCAAG
No.	Cycler program
1	TD 62-56	94°C 5 min.			94°C 5 min.
		12x	94°C 30 s		30x	94°C 30 s
			62°C - 56°C 30 s	-0,5°C/cycl.		56°C 30 s
			72°C 30 s			72°C 30 s
		72°C 10 min.			72°C 10 min.
2	TD 66-62	94°C 5 min.			94°C 5 min.
		8x	94°C 30 s		30x	94°C 30 s
			66°C - 62°C 30 s	-0,5°C/cycl.		62°C 30 s
			72°C 1 min.			72°C 1 min.
		72°C 10 min.			72°C 10 min.
3		96°C 10 min.
		38x	96°C 1 min.
			60°C 45 s
			72°C 1 min.
		72°C 15 min.
4		94°C 5 min.
		38x	94°C 30s
			61°C 30 s
			72°C 1 min.
		72°C 10 min.
5		96°C 10 min.
		40x	96°C 1 min.
			62°C 45 s
			72°C 1 min.
		72°C 15 min.
6		96°C 10 min.
		38x	96°C 1 min.
			63°C 45 s
			72°C 1 min.
		72°C 15 min.
7		96°C 10 min.
		38x	96°C 1 min.
			63°C 45 s
			72°C 1min30s
		72°C 15 min.
8		96°C 10 min.
		38x	96°C 1 min.
			65°C 45 s
			72°C 1 min.
		72°C 15 min.
9		94°C 5 min.
		45x	94°C 30 s
			60°C 30 s
			72°C 1 min.
		72°C 10 min.
1Shcherban et al., 2012;2Miller et al., 2006;3Vagujfalvi et al., 2005;4Yan et al., 2004;5Beales et al., 2007;6Keilwagen et al., 2014;7Knox et al., 2008;8Babben et al., 2015;9Seki et al., 2011;10Li et al., 2011b
References
Babben S., Perovic D., Koch M. & Ordon F. (2015) An Efficient Approach for the Development of Locus Specific Primers in Bread Wheat (<italic>Triticum aestivum</italic> L.) and Its Application to Re-Sequencing of Genes Involved in Frost Tolerance. Plos One 10, e0142746.
Beales J., Turner A., Griffiths S., Snape J.W. & Laurie D.A. (2007) A Pseudo-Response Regulator is misexpressed in the photoperiod insensitive Ppd-D1a mutant of wheat (Triticum aestivum L.). Theoretical and Applied Genetics 115, 721–733.
Keilwagen J., Kilian B., Ozkan H. et al. (2014) Separating the wheat from the chaff - a strategy to utilize plant genetic resources from ex situ genebanks. Scientific Reports 4.
Knox A.K., Li C.X., Vagujfalvi A., Galilba G., Stockinger E.J. & Dubcovsky J. (2008) Identification of candidate CBF genes for the frost tolerance locus Fr-A(m)2 in Triticum monococcum. Plant Molecular Biology 67, 257–270.
Li Y.L., Haseneyer G., Schon C.C., Ankerst D., Korzun V., Wilde P. & Bauer E. (2011) High levels of nucleotide diversity and fast decline of linkage disequilibrium in rye (Secale cereale L.) genes involved in frost response. Bmc Plant Biology 11.
Miller A.K., Galiba G. & Dubcovsky J. (2006) A cluster of 11 CBF transcription factors is located at the frost tolerance locus Fr-A(m)2 in Triticum monococcum. Molecular Genetics and Genomics 275, 193–203.
Seki M., Chono M., Matsunaka H., Fujita M., Oda S., Kubo K., Kiribuchi-Otobe C., Kojima H., Nishida H. & Kato K. (2011) Distribution of photoperiod-insensitive alleles Ppd-B1a and Ppd-D1a and their effect on heading time in Japanese wheat cultivars. Breeding Science 61, 405–412.
Shcherban A.B., Efremova T.T. & Salina E.A. (2012) Identification of a new Vrn-B1 allele using two near-isogenic wheat lines with difference in heading time. Molecular Breeding 29, 675–685.
Vagujfalvi A., Aprile A., Miller A., Dubcovsky J., Delugu G., Galiba G. & Cattivelli L. (2005) The expression of several Cbf genes at the Fr-A2 locus is linked to frost resistance in wheat. Molecular Genetics and Genomics 274, 506–514.
Yan L., Helguera M., Kato K., Fukuyama S., Sherman J. & Dubcovsky J. (2004) Allelic variation at the VRN-1 promoter region in polyploid wheat. Theoretical and Applied Genetics 109, 1677–1686.
