# Supplementary material for: Association genetics studies on frost tolerance in wheat (Triticum aestivum L.) reveal new highly conserved amino acid substitutions in CBF-A3, CBF-A15, VRN3 and PPD1 genes
Source: BMC Genomics. 2018 May 29;19:409. doi: 10.1186/s12864-018-4795-6 (PMC5975666; doi:10.1186/s12864-018-4795-6)
Supplement: Supplementary file 3 — Data S1. Java script used to extract differences from a multiple sequence alignment (MSA). (TXT 5 kb) [file 12864_2018_4795_MOESM3_ESM.txt]

import java.io.BufferedReader;
import java.io.BufferedWriter;
import java.io.FileReader;
import java.io.FileWriter;
import java.util.ArrayList;
import java.util.Arrays;
import java.util.Collections;


/**
 * This small Java class is used to extract differences from a multiple sequence alignment (MSA).
 */
public class MSAChecker2 {

	public static void main(String[] args) throws Exception {
		if( !(args.length == 7 || args.length == 5) ){
			System.out.println("Parameter: <input> <p> <ignoreN> <ignore> <tolerance> <polymorphism-output> [<minDifference> <fasta-output>]");
		}
		BufferedReader r = new BufferedReader( new FileReader( args[0]) );
		String line = r.readLine();
		StringBuffer seq = new StringBuffer();
		ArrayList<String> annot = new ArrayList<String>();
		ArrayList<char[]> sym = new ArrayList<char[]>();
		int l = -1, e, s;
		ArrayList<Integer> start = new ArrayList<Integer>();
		ArrayList<Integer> end = new ArrayList<Integer>();
		do {
			annot.add( line.substring(1) );
			seq.delete(0, seq.length());
			while( ((line=r.readLine()) != null) && line.charAt(0) != '>' ) {
				seq.append(line);
			}
			if( l == -1 ) {
				l = seq.length();
			} else {
				if( l != seq.length() ) {
					throw new Exception("Sequences have different length. Probably not aligned.");
				}
			}
			char[] c = new char[l];
			seq.getChars(0, l, c, 0);
			
			//represent upstream and downstream gap by blanks
			s = 0;
			while( s < c.length && c[s] == '-' ) {
				c[s]=' ';
				s++;
			}
			start.add(s);
			e = c.length-1;
			while( e>= 0 && c[e] == '-' ) {
				c[e]=' ';
				e--;
			}
			end.add(e);
			sym.add( c );
		} while( line!=null );
		r.close();

		//TODO
		Collections.sort(start);
		Collections.sort(end);
		System.out.println( start );
		System.out.println( end );
		double p = Double.parseDouble(args[1]);
		int globalStart = start.get( (int)Math.ceil((start.size()-1)*p) );
		int globalEnd=end.get( (int)Math.floor((end.size()-1)*(1-p)) );
		System.out.println(l + "\t" + globalStart + "\t" + globalEnd );

		boolean ignoreN = Boolean.parseBoolean( args[2] );
		int ignore = Integer.parseInt( args[3] );
		
		if( globalEnd < globalStart ) {
			throw new IllegalArgumentException( "There is no common central part of the alignment, i.e. there is no region which includes sequence information of all sequences. [" + globalStart + "," + globalEnd + "]" );
		}
		
		char d;
		boolean[] conserved = new boolean[globalEnd-globalStart+1];
		char[] consensus = new char[conserved.length]; 
		boolean set;
		for( int i = 0; i < conserved.length; i++) {
			conserved[i] = true;
			set = false;
			consensus[i] = '!';
			for( int j = 0; j < annot.size(); j++) {
				if( j != ignore ) {
					d = sym.get(j)[globalStart+i];
					if( d==' ' || (ignoreN && (d=='n' || d=='N')) ) {
						continue;
					}
					if( !set ) {
						consensus[i] = d;
						set = true;
					} else {
						if( d != consensus[i] ) {
							/*
							System.out.println(i);
							for( int k = 0; k < sym.size(); k++ ) {
								System.out.print( sym.get(k)[globalStart+i] + "\t" );
							}
							System.out.println();/**/
							conserved[i]=false;
							consensus[i]='N';
							break;
						}
					}
				}
			}
		}
		
		
		int tolerance = Integer.parseInt(args[4]);
		
		BufferedWriter w = new BufferedWriter( new FileWriter(args[5]));
		w.append("position");
		for( int k = 0; k < annot.size(); k++ ) {
			w.append("\t"+annot.get(k));
		}
		w.newLine();
		ArrayList<int[][]> pos = new ArrayList<int[][]>();
		int[] gaps = new int[sym.size()];
		for( int i = 0; i < conserved.length; i++) {
			e = i;
			boolean next;
			do {
				while( e < conserved.length && !conserved[e] ) {
					e++;
				}
				next=false;
				if( e != i ) {
					for( int k = 1; k <= tolerance && e+k < conserved.length; k++ ) {
						if( !conserved[e+k] ) {
							next=true;
							e+=k;
							break;
						}
					}
				}
			} while( next );
			if( i != e ) {
				w.write( ""+(globalStart+i) );
				if( i+1 != e ) {
					w.append( "-"+(globalStart+e-1) );
				}
				int gap=0;
				for( int k = 0; k < sym.size(); k++ ) {
					gaps[k] = 0;
					w.append("\t");
					char[] x = sym.get(k);
					for( int j=i; j < e; j++ ) {
						char c = x[globalStart+j];
						if( conserved[j] ) {
							w.append(Character.toUpperCase( c ));
						} else {
							w.append(Character.toLowerCase( c ));
						}
						if( c=='-') {
							gaps[k]++;
						}
					}
					gap+=gaps[k];
				}
				w.newLine();
				//if( gap > 0 )//TODO
				{
					pos.add(new int[][]{{i,e},gaps.clone()});
				}
			}
			i = e;
		}
		w.close();
		
		
		if( args.length > 6 ) {
			int minDist = Integer.parseInt(args[6]);
			w = new BufferedWriter( new FileWriter(args[7]));
			s=0;
			for( int k = 0; k < pos.size(); k++ ) {
				if( k+1 < pos.size() ) {
					e = pos.get(k+1)[0][0];
				} else {
					e = consensus.length;
				}
				int[][] y = pos.get(k);
				int max = 0, min=Integer.MAX_VALUE;
				for( int j = 0; j < y[1].length; j++ ) {
					if( y[1][j] < min ) {
						min = y[1][j];
					}
					if( y[1][j] > max ) {
						max = y[1][j];
					}
				}
				if( max - min >= minDist ) {
					w.append(">alignment_"+(globalStart+s)+"-"+(globalStart+e-1) + "_" + (globalStart+y[0][0])+"-"+(globalStart+y[0][1]-1) + "_" + Arrays.toString(y[1]).replaceAll(" ","") );
					w.newLine();
					w.append(
							new String(consensus, s, y[0][0]-s )
							+ "["+new String(consensus, y[0][0], y[0][1]-y[0][0] ) + "]"
							+ new String(consensus, y[0][1], e-y[0][1] )
					);
					w.newLine();
				}
				s=y[0][1];
			}
			w.close();
		}
	}
}
