# Supplementary material for: Association genetics studies on frost tolerance in wheat (Triticum aestivum L.) reveal new highly conserved amino acid substitutions in CBF-A3, CBF-A15, VRN3 and PPD1 genes
Source: BMC Genomics. 2018 May 29;19:409. doi: 10.1186/s12864-018-4795-6 (PMC5975666; doi:10.1186/s12864-018-4795-6)
Supplement: Supplementary file 8 — Table S3. Polymorphic sites and haplotypes of association study and their PH-values and FT effects. (XLSX 14 kb) [file 12864_2018_4795_MOESM8_ESM.xlsx]

## Sheet: Sheet1
Additional file 3:Table S3. All involved polymorphic sites and haplotypes of association study and whose P-values und FT effects.
Gene/Polymorphic site	P-value	-Log of P
Ppd-B1_polymorphic_site_1	0.0619	1.20831
Ppd-B1_polymorphic_site_2	0.07706	1.11317
Tacr7_polymorphic_site_1	0.41633	0.380562
Tacr7_polymorphic_site_2	0.41633	0.380562
Tacr7_polymorphic_site_3	0.41633	0.380562
Tacr7_polymorphic_site_4	0.41633	0.380562
Tacr7_polymorphic_site_5	0.41633	0.380562
Ppd-D1_polymorphic_site_InDel	0.0534	1.27246
Ppd-D1_polymorphic_site_TE	0.38109	0.418972
Ppd-D1_polymorphic_site_83	0.03771	1.42354
Ppd-D1_polymorphic_site_84	0.03771	1.42354
Ppd-D1_polymorphic_site_85	0.03771	1.42354
Ppd-D1_polymorphic_site_86	0.03771	1.42354
Ppd-D1_polymorphic_site_87	0.03771	1.42354
Cab_polymorphic_site_1	0.45882	0.338358
Cab_polymorphic_site_2	0.4084	0.388914
Cab_polymorphic_site_8	0.11417	0.942448
Cab_polymorphic_site_9	0.11417	0.942448
Cab_polymorphic_site_10	0.11417	0.942448
Cab_polymorphic_site_11	0.11417	0.942448
Cab_polymorphic_site_12	0.11417	0.942448
Cab_polymorphic_site_13	0.11417	0.942448
Cab_polymorphic_site_14	0.11417	0.942448
Cab_polymorphic_site_15	0.11417	0.942448
Cab_polymorphic_site_16	0.11417	0.942448
Cab_polymorphic_site_17	0.23305	0.632551
Cab_polymorphic_site_18	0.11417	0.942448
Cab_polymorphic_site_19	0.11417	0.942448
Cab_polymorphic_site_20	0.10733	0.969279
Cab_polymorphic_site_21	0.11417	0.942448
Cab_polymorphic_site_22	0.11417	0.942448
Cab_polymorphic_site_23	0.11417	0.942448
Cab_polymorphic_site_24	0.11417	0.942448
Cab_polymorphic_site_25	0.11417	0.942448
Cab_polymorphic_site_27	0.31169	0.506277
Cab_polymorphic_site_37	0.31169	0.506277
Cab_polymorphic_site_38	0.31169	0.506277
Cab_polymorphic_site_39	0.31169	0.506277
Cab_polymorphic_site_40	0.29581	0.528987
Cab_polymorphic_site_41	0.31169	0.506277
Cab_polymorphic_site_42	0.31169	0.506277
Cab_polymorphic_site_43	0.31169	0.506277
Cab_polymorphic_site_44	0.31169	0.506277
Cab_polymorphic_site_45	0.31169	0.506277
Cab_polymorphic_site_46	0.31169	0.506277
Cab_polymorphic_site_48	0.28488	0.545338
CBF3_polymorphic_site_1	6.2823e-10	9.20188
CBF3_polymorphic_site_2	6.2823e-10	9.20188
CBF3_polymorphic_site_3	6.2823e-10	9.20188
CBF3_polymorphic_site_4	6.2823e-10	9.20188
CBF10_polymorphic_site_1	6.2823e-10	9.20188
CBF10_polymorphic_site_2	6.2823e-10	9.20188
CBF13_polymorphic_site_1	6.2823e-10	9.20188
CBF13_polymorphic_site_3	6.2823e-10	9.20188
CBF13_polymorphic_site_4	6.2823e-10	9.20188
CBF13_polymorphic_site_5	6.2823e-10	9.20188
CBF13_polymorphic_site_6	6.2823e-10	9.20188
CBF13_polymorphic_site_7	6.2823e-10	9.20188
CBF13_polymorphic_site_8	6.2823e-10	9.20188
CBF13_polymorphic_site_9	6.2823e-10	9.20188
CBF13_polymorphic_site_10	6.2823e-10	9.20188
CBF13_polymorphic_site_11	6.2823e-10	9.20188
CBF13_polymorphic_site_12	6.2823e-10	9.20188
CBF13_polymorphic_site_13	6.2823e-10	9.20188
CBF13_polymorphic_site_14	6.2823e-10	9.20188
CBF13_polymorphic_site_15	6.2823e-10	9.20188
CBF13_polymorphic_site_16	6.2823e-10	9.20188
CBF13_polymorphic_site_17	6.2823e-10	9.20188
CBF13_polymorphic_site_18	6.2823e-10	9.20188
CBF13_polymorphic_site_19	6.2823e-10	9.20188
CBF13_polymorphic_site_20	6.2823e-10	9.20188
CBF13_polymorphic_site_21	6.2823e-10	9.20188
CBF13_polymorphic_site_22	6.2823e-10	9.20188
CBF13_polymorphic_site_23	6.2823e-10	9.20188
CBF13_polymorphic_site_24	6.2823e-10	9.20188
CBF13_polymorphic_site_25	6.2823e-10	9.20188
CBF13_polymorphic_site_26	6.2823e-10	9.20188
CBF13_polymorphic_site_27	4.0016e-09	8.39777
CBF13_polymorphic_site_28	6.2823e-10	9.20188
CBF13_polymorphic_site_29	6.2823e-10	9.20188
CBF13_polymorphic_site_30	6.2823e-10	9.20188
CBF13_polymorphic_site_31	6.2823e-10	9.20188
CBF13_polymorphic_site_32	6.2823e-10	9.20188
CBF13_polymorphic_site_33	6.2823e-10	9.20188
CBF13_polymorphic_site_34	6.2823e-10	9.20188
CBF13_polymorphic_site_35	6.2823e-10	9.20188
CBF13_polymorphic_site_36	6.2823e-10	9.20188
CBF13_polymorphic_site_37	6.2823e-10	9.20188
CBF14_polymorphic_site_1	6.2823e-10	9.20188
CBF14_polymorphic_site_2	6.2823e-10	9.20188
CBF14_polymorphic_site_3	6.2823e-10	9.20188
CBF14_polymorphic_site_4	6.2823e-10	9.20188
CBF14_polymorphic_site_5	6.2823e-10	9.20188
CBF14_polymorphic_site_6	6.2823e-10	9.20188
CBF14_polymorphic_site_7	6.2823e-10	9.20188
CBF14_polymorphic_site_8	6.2823e-10	9.20188
CBF14_polymorphic_site_9	6.2823e-10	9.20188
CBF14_polymorphic_site_10	6.2823e-10	9.20188
CBF14_polymorphic_site_11	6.2823e-10	9.20188
CBF14_polymorphic_site_12	6.2823e-10	9.20188
CBF14_polymorphic_site_13	6.2823e-10	9.20188
CBF14_polymorphic_site_14	6.2823e-10	9.20188
CBF14_polymorphic_site_16	6.5708e-10	9.18238
CBF14_polymorphic_site_19	6.2823e-10	9.20188
CBF15A_polymorphic_site_1	6.2823e-10	9.20188
CBF15A_polymorphic_site_2	6.2823e-10	9.20188
CBF15A_polymorphic_site_3	6.2823e-10	9.20188
CBF15A_polymorphic_site_4	6.2823e-10	9.20188
CBF15A_polymorphic_site_5	6.2823e-10	9.20188
CBF15A_polymorphic_site_6	6.2823e-10	9.20188
CBF15A_polymorphic_site_7	6.2823e-10	9.20188
CBF15A_polymorphic_site_8	6.2823e-10	9.20188
CBF15A_polymorphic_site_9	6.2823e-10	9.20188
CBF15A_polymorphic_site_10	6.2823e-10	9.20188
CBF15A_polymorphic_site_11	6.2823e-10	9.20188
CBF15A_polymorphic_site_12	6.2823e-10	9.20188
CBF15A_polymorphic_site_13	6.2823e-10	9.20188
CBF15A_polymorphic_site_14	6.2823e-10	9.20188
CBF15A_polymorphic_site_15	6.2823e-10	9.20188
Vrn-A1_polymorphic_site_30	0.00030262	3.5191
Vrn-D1_polymorphic_site_3	0.51622	0.287165
CBF5_polymorphic_site_1	6	-0.778151
CBF5_polymorphic_site_3	0.6613	0.179601
CBF5_polymorphic_site_4	0.6613	0.179601
CBF5_polymorphic_site_5	0.6613	0.179601
CBF5_polymorphic_site_6	0.6613	0.179601
Vrn3_polymorphic_site_1	0.03758	1.42504
Haplotype name
Cab promotor haplo	0.68701	0.163037
Cab exon haplo	0.31561	0.500849
Cab 3` haplo	0.69623	0.157247
Cab haplo	0.31561	0.500849
CBF-A3 exon haplo	2.3773e-11	10.6239
CBF-A5 promotor haplo	0.00719	2.14327
CBF-A5 exon haplo	0.0158	1.80134
CBF-A5 haplo	0.00051709	3.28643
CBF-A10 exon haplo	2.3773e-11	10.6239
CBF-A13 exon haplo	1.5782e-10	9.80184
CBF-A13 3` haplo	2.3773e-11	10.6239
CBF-A13 haplo	1.5782e-10	9.80184
CBF-A14 promotor haplo	2.3773e-11	10.6239
CBF-A14 exon haplo	1.9064e-10	9.71979
CBF-A14 haplo	1.9064e-10	9.71979
CBF-A15 exon haplo	2.3773e-11	10.6239
CBF-A18 haplo	0.00688	2.16241
PPD-B1 promotor haplo	0.04232	1.37345
PPD-B1 exon haplo	3.6923e-07	6.4327
PPD-B1 haplo	1.3139e-07	6.88144
PPD-D1 promotor haplo	0.00696	2.15739
PPD-D1 intron haplo	0.03925	1.40616
PPD-D1 exon haplo	0.00705	2.15181
PPD-D1 haplo	0.00378	2.42251
Tacr7 exon haplo	0.44451	0.352118
Tacr7 3` haplo	0.44451	0.352118
Tacr7 haplo	0.44451	0.352118
VRN-B3 exon haplo	0.078	1.10791
VRN-B3 haplo	0.13469	0.870665
VRN-A1 exon haplo	0.00025731	3.58954
VRN-A1 haplo	0.00287	2.54212
VRN-D1 3` haplo	0.47995	0.318804
VRN-D1 haplo	0.45125	0.345583
