# Supplementary material for: Association genetics studies on frost tolerance in wheat (Triticum aestivum L.) reveal new highly conserved amino acid substitutions in CBF-A3, CBF-A15, VRN3 and PPD1 genes
Source: BMC Genomics. 2018 May 29;19:409. doi: 10.1186/s12864-018-4795-6 (PMC5975666; doi:10.1186/s12864-018-4795-6)
Supplement: Supplementary file 9 — Table S4. Identities and e values of FT associated AA sequences and homologous AA sequences. (XLSX 21 kb) [file 12864_2018_4795_MOESM9_ESM.xlsx]

## Sheet: Sheet1
Additional file 4: Table S4. Identities and e values of FT associated AA sequences and homologue AA sequences.
Gene/AA comparison	Identity NS in %	e value
CBF- A3
haplotype1 – haplotype2	99	4e-179
haplotype1 – ABK55362.1 [Triticum aestivum]	99	2e-180
haplotype1 – AAY32553.1 [Triticum monococcum]	98	2e-178
haplotype1 – ABY59782.1 [Secale cereale]	90	2e-132
haplotype1 – ABE02630.1 [Hordeum vulgare]	81	6e-130
haplotype1 – BAF36837.1 [Lolium perenne]	69	7e-88
haplotype1 – AT4G25480.1 [Arabidopsis thaliana]	41	1e-41
haplotype1 – AGR40686.1 [Medicago truncatula]	64	5e-41
haplotype1 – NP_001234123.1 [Solanum lycopersicum]	54	5e-42
haplotype1 – AIL00786.1 [Vitis vinifera]	42	4e-40
haplotype2 – ABK55362.1 [Triticum aestivum]	98	3e-178
haplotype2 – AAY32553.1 [Triticum monococcum]	99	4e-180
haplotype2 – ABY59782.1 [Secale cereale]	90	7e-134
haplotype2 – ABE02630.1 [Hordeum vulgare]	81	2e-130
haplotype2 – BAF36837.1 [Lolium perenne]	69	3e-88
haplotype2 – AT4G25480.1 [Arabidopsis thaliana]	43	2e-41
haplotype2 – AGR40686.1 [Medicago truncatula]	61	7e-41
haplotype2 – NP_001234123.1 [Solanum lycopersicum]	55	2e-42
haplotype2 – AIL00786.1 [Vitis vinifera]	42	1e-40
CBF- A5
haplotype1 – haplotype2	99	8e-157
haplotype1 – haplotype3	99	6e-158
haplotype2 – haplotype3	99	6e-156
haplotype1 – AFR67778.1 [Triticum aestivum]	100	1e-158
haplotype1 – AAY32551.1 [Triticum monococcum]	98	2e-155
haplotype1 – ABY59778.1 [Secale cereale]	76	2e-88
haplotype1 – AAX28952.1 [Hordeum vulgare]	81	7e-104
haplotype1 – ABK32847.1 [Lolium perenne]	68	1e-42
haplotype1 – AAT44912.1 [Arabidopsis thaliana]	55	9e-25
haplotype1 – ADL74429.1 [Medicago truncatula]	48	4e-46
haplotype1 – NP_001234123.1 [Solanum lycopersicum]	68	2e-45
haplotype1 – AIL00786.1 [Vitis vinifera]	45	2e-44
haplotype2 – AFR67778.1 [Triticum aestivum]	99	1e-156
haplotype2 – AAY32551.1 [Triticum monococcum]	98	9e-155
haplotype2 – ABY59778.1 [Secale cereale]	76	6e-89
haplotype2 – AAX28952.1 [Hordeum vulgare]	81	2e-104
haplotype2 – ABK32847.1 [Lolium perenne]	67	3e-41
haplotype2 – AAT44912.1 [Arabidopsis thaliana]	54	2e-23
haplotype2 – ADL74429.1 [Medicago truncatula]	47	1e-44
haplotype2 – NP_001234123.1 [Solanum lycopersicum]	67	4e-44
haplotype2 – AIL00786.1 [Vitis vinifera]	44	5e-43
haplotype3 – AFR67778.1 [Triticum aestivum]	99	8e-157
haplotype3 – AAY32551.1 [Triticum monococcum]	98	8e-155
haplotype3 – ABY59778.1 [Secale cereale]	76	5e-89
haplotype3 – AAX28952.1 [Hordeum vulgare]	81	2e-104
haplotype3 – ABK32847.1 [Lolium perenne]	67	2e-41
haplotype3 – AAT44912.1 [Arabidopsis thaliana]	54	1e-23
haplotype3 – ADL74429.1 [Medicago truncatula]	47	9e-45
haplotype3 – NP_001234123.1 [Solanum lycopersicum]	67	3e-44
haplotype3 – AIL00786.1 [Vitis vinifera]	44	4e-43
CBF- A10
haplotype1 – haplotype2	99	1e-177
haplotype1 – AFR67783.1 [Triticum aestivum]	100	1e-177
haplotype1 – AAY32554.1 [Triticum monococcum]	99	3e-134
haplotype1 – ABY59780.1 [Secale cereale]	93	9e-148
haplotype1 – AAX23710.1 [Hordeum vulgare]	89	1e-150
haplotype1 – BAF36840.1 [Lolium perenne]	57	9e-75
haplotype1 – AT4G25480.1 [Arabidopsis thaliana]	68	2e-37
haplotype1 – AGR40686.1 [Medicago truncatula]	61	8e-38
haplotype1 – NP_001234123.1 [Solanum lycopersicum]	56	1e-41
haplotype1 – AIL00515.1 [Vitis vinifera]	39	1e-36
haplotype2 – AFR67783.1 [Triticum aestivum]	99	6e-177
haplotype2 – AAY32554.1 [Triticum monococcum]	99	4e-174
haplotype2 – ABY59780.1 [Secale cereale]	93	4e-148
haplotype2 – AAX23710.1 [Hordeum vulgare]	89	1e-150
haplotype2 – BAF36840.1 [Lolium perenne]	57	4e-75
haplotype2 – AT4G25480.1 [Arabidopsis thaliana]	68	1e-37
haplotype2 – AGR40686.1 [Medicago truncatula]	61	7e-38
haplotype2 – NP_001234123.1 [Solanum lycopersicum]	56	9e-42
haplotype2 – AIL00515.1 [Vitis vinifera]	38	1e-36
CBF- A13
haplotype1 – haplotype2	98	2e-18
haplotype1 – ABK55361.1 [Triticum aestivum]	94	5e-16
haplotype1 – AAY32555.1 [Triticum monococcum]	98	1e-18
haplotype1 – ABY59779.1 [Secale cereale]	69	1e-13
haplotype1 – AAX23711.1 [Hordeum vulgare]	74	8e-16
haplotype1 – ABK32848.1 [Lolium perenne]	63	3e-12
haplotype1 – ABV27132.1 [Arabidopsis thaliana]	62	1e-10
haplotype1 – AGR40686.1 [Medicago truncatula]	80	5e-10
haplotype1 – NP_001234123.1 [Solanum lycopersicum]	81	1e-09
haplotype1 – AIL00786.1 [Vitis vinifera]	57	1e-08
haplotype2 – ABK55361.1 [Triticum aestivum]	37	0.37
haplotype2 – AAY32555.1 [Triticum monococcum]	100	55
haplotype2 – ABY59779.1 [Secale cereale]	39	1.30
haplotype2 – AAX23711.1 [Hordeum vulgare]	34	0.16
haplotype2 – ABK32848.1 [Lolium perenne]	39	0.50
haplotype2 – ABV27132.1 [Arabidopsis thaliana]	36	15
haplotype2 – AGR40686.1 [Medicago truncatula]	27	n.a.
haplotype2 – NP_001234123.1 [Solanum lycopersicum]	33	12
haplotype2 – AIL00786.1 [Vitis vinifera]	29	71
CBF- A14
haplotype1 – haplotype2	100	2e-160
haplotype1 – ABK55380.1 [Triticum aestivum]	100	2e-160
haplotype1 – AY32552.1 [Triticum monococcum]	99	2e-159
haplotype1 – ADX32478.1 [Secale cereale]	92	4e-114
haplotype1 – ABA01493.1 [Hordeum vulgare]	94	7e-151
haplotype1 – BAF36844.1 [Lolium perenne]	68	3e-82
haplotype1 – ABV27138.1 [Arabidopsis thaliana]	66	5e-46
haplotype1 – AGR40686.1 [Medicago truncatula]	61	2e-39
haplotype1 – NP_001234123.1 [Solanum lycopersicum]	54	1e-43
haplotype1 – AIL00786.1 [Vitis vinifera]	72	2e-38
haplotype2 – ABK55380.1 [Triticum aestivum]	100	2e-160
haplotype2 – AY32552.1 [Triticum monococcum]	99	2e-159
haplotype2 – ADX32478.1 [Secale cereale]	92	4e-114
haplotype2 – ABA01493.1 [Hordeum vulgare]	94	7e-151
haplotype2 – BAF36844.1 [Lolium perenne]	68	2e-82
haplotype2 – ABV27138.1 [Arabidopsis thaliana]	64	2e-43
haplotype2 – AGR40686.1 [Medicago truncatula]	61	2e-39
haplotype2 – NP_001234123.1 [Solanum lycopersicum]	54	1e-43
haplotype2 – AIL00786.1 [Vitis vinifera]	72	2e-38
CBF- A15
haplotype1 - haplotype2	97	2e-174
haplotype1 – ABK55368.1 [Triticum aestivum]	100	0.00
haplotype1 – AAY32556.1 [Triticum monococcum]	99	5e-179
haplotype1 – ABY59784.1 [Secale cereale]	92	3e-131
haplotype1 – ACC63529.1 [Hordeum vulgare]	87	6e-128
haplotype1 – BAF36840.1 [Lolium perenne]	68	8e-96
haplotype1 - ABV27138.1 [Arabidopsis thaliana]	55	2e-39
haplotype1 – AGR40686.1 [Medicago truncatula]	57	7e-36
haplotype1 - NP_001234123.1 [Solanum lycopersicum]	41	1e-41
haplotype1 - AIL00786.1 [Vitis vinifera]	41	2e-38
haplotype2 – ABK55368.1 [Triticum aestivum]	97	2e-174
haplotype2 – AAY32556.1 [Triticum monococcum]	98	1e-176
haplotype2 – ABY59784.1 [Secale cereale]	91	5e-130
haplotype2 – ACC63529.1 [Hordeum vulgare]	87	9e-129
haplotype2 – BAF36840.1 [Lolium perenne]	69	7e-99
haplotype2 - ABV27138.1 [Arabidopsis thaliana]	38	2e-40
haplotype2 – AGR40686.1 [Medicago truncatula]	56	3e-35
haplotype2 - NP_001234123.1 [Solanum lycopersicum]	40	5e-42
haplotype2 - AIL00786.1 [Vitis vinifera]	41	5e-40
CBF- A18
haplotype1 - haplotype2	94	9e-161
haplotype1 – AFR67780.1 [Triticum aestivum]	89	1e-143
haplotype1 – AAY32550.1 [Triticum monococcum]	95	2e-161
haplotype1 – ARK38717.1 [Secale cereale]	91	4e-144
haplotype1 – ABO20921.1 [Hordeum vulgare]	63	1e-81
haplotype1 – BAF36839.1 [Lolium perenne]	57	8e-77
haplotype1 – ABV27090.1 [Arabidopsis thaliana]	59	3e-41
haplotype1 – AGR40686.1 [Medicago truncatula]	58	4e-39
haplotype1 - ASK51848.1 [Solanum lycopersicum]	44	3e-49
haplotype1 - AIL00820.1 [Vitis vinifera]	43	3e-43
haplotype2 – AFR67780.1 [Triticum aestivum]	89	9e-146
haplotype2 – AAY32550.1 [Triticum monococcum]	98	0.00
haplotype2 –ARK38717.1 [Secale cereale]	90	1e-142
haplotype2 – ABO20921.1 [Hordeum vulgare]	61	2e-82
haplotype2 – BAF36839.1 [Lolium perenne]	57	4e-75
haplotype2 – ABV27090.1 [Arabidopsis thaliana]	59	2e-41
haplotype2 – AGR40686.1 [Medicago truncatula]	58	2e-39
haplotype2 - ASK51848.1 [Solanum lycopersicum]	44	8e-49
haplotype2 - AIL00820.1 [Vitis vinifera]	44	2e-42
VRN- A1
haplotype1 - haplotype2	99	0.00
haplotype1 - haplotype3	99	0.00
haplotype2 - haplotype3	99	0.00
haplotype1 – AAW73219.1 [Triticum turgidum]	100	0.00
haplotype1 – AAO72630.1 [Triticum monococcum]	99	0.00
haplotype1 – ACD74577.1 [Secale cereale]	96	1e-153
haplotype1 – AAW82994.1 [Hordeum vulgare]	95	4e-148
haplotype1 – AEV22381.1 [Lolium perenne]	87	9e-145
haplotype1 – AAM65504.1 [Arabidopsis thaliana]	68	3e-94
haplotype1 – XP_003628742.1 [Medicago truncatula]	57	1e-91
haplotype1 - NP_001294867.1 [Solanum lycopersicum]	60	1e-101
haplotype1 - NP_001268210.1 [Vitis vinifera]	62	4e-104
haplotype2 – AAW73219.1 [Triticum turgidum]	99	0.00
haplotype2 – AAO72630.1 [Triticum monococcum]	99	0.00
haplotype2 – ACD74577.1 [Secale cereale]	96	7e-173
haplotype2 – AAW82994.1 [Hordeum vulgare]	95	5e-148
haplotype2 – AEV22381.1 [Lolium perenne]	87	7e-145
haplotype2 – AAM65504.1 [Arabidopsis thaliana]	68	4e-94
haplotype2 – XP_003628742.1 [Medicago truncatula]	57	1e-91
haplotype2 - NP_001294867.1 [Solanum lycopersicum]	61	1e-101
haplotype2 - NP_001268210.1 [Vitis vinifera]	63	8e-104
haplotype3 – AAW73219.1 [Triticum turgidum]	99	0.00
haplotype3 – AAO72630.1 [Triticum monococcum]	99	0.00
haplotype3 – ACD74577.1 [Secale cereale]	95	2e-150
haplotype3 – AAW82994.1 [Hordeum vulgare]	94	1e-145
haplotype3 – AEV22381.1 [Lolium perenne]	87	2e-142
haplotype3 – AAM65504.1 [Arabidopsis thaliana]	67	1e-91
haplotype3 – XP_003628742.1 [Medicago truncatula]	56	3e-89
haplotype3 - NP_001294867.1 [Solanum lycopersicum]	60	3e-99
haplotype3 - NP_001268210.1 [Vitis vinifera]	63	2e-101
Vrn- B3
haplotype1 - haplotype2	99	1e-134
haplotype1 – ABK32205.1 [Triticum aestivum]	99	2e-134
haplotype1 – ABK32206.1 [Triticum monococcum]	99	2e-134
haplotype1 – ADR51710.1 [Secale cereale]	97	3e-121
haplotype1 – ACA29356.1 [Hordeum vulgare]	98	7e-133
haplotype1 – AMB21803.1 [Lolium perenne]	97	1e-131
haplotype1 – NP_001320342.1 [Arabidopsis thaliana]	70	5e-99
haplotype1 – XP_003624569.1 [Medicago truncatula]	73	7e-99
haplotype1 - NP_001308081.1 [Solanum lycopersicum]	83	3e-110
haplotype1 - ABF56526.1 [Vitis vinifera]	82	1e-110
haplotype2 – ABK32205.1 [Triticum aestivum]	100	2e-135
haplotype2 – ABK32206.1 [Triticum monococcum]	100	2e-135
haplotype2 – ADR51710.1 [Secale cereale]	97	3e-121
haplotype2 – ACA29356.1 [Hordeum vulgare]	99	7e-134
haplotype2 – AMB21803.1 [Lolium perenne]	97	1e-132
haplotype2 – NP_001320342.1 [Arabidopsis thaliana]	71	4e-100
haplotype2 – XP_003624569.1 [Medicago truncatula]	73	7e-99
haplotype2 - NP_001308081.1 [Solanum lycopersicum]	84	4e-111
haplotype2 - ABF56526.1 [Vitis vinifera]	82	2e-111
PPD- B1
haplotype1 - haplotype2	99	0.00
haplotype1 - haplotype3	99	0.00
haplotype1 - haplotype4	99	0.00
haplotype2 - haplotype3		3e-121
haplotype2 - haplotype4		7e-133
haplotype3 - haplotype4		1e-131
haplotype1 – ABL09468.1 [Triticum aestivum]	100	0.00
haplotype1 – BAM93386.1 [Triticum monococcum]	94	0.00
haplotype1 – ADR51713.1 [Secale cereale]	86	0.00
haplotype1 – ACL78560.1 [Hordeum vulgare]	89	0.00
haplotype1 – BAD38855.1 [Oryza sativa]	65	0.00
haplotype1 – AT5G02810.1 [Arabidopsis thaliana]	40	5e-109
haplotype1 – XP_013468266.1 [Medicago truncatula]	43	5e-142
haplotype1 – XP_004237533.1 [Solanum lycopersicum]	43	5e-145
haplotype1 – XP_010658157.1 [Vitis vinifera]	45	2e-143
haplotype2 – ABL09468.1 [Triticum aestivum]	99	0.00
haplotype2 – BAM93386.1 [Triticum monococcum]	94	0.00
haplotype2 – ADR51713.1 [Secale cereale]	86	0.00
haplotype2 – ACL78560.1 [Hordeum vulgare]	89	0.00
haplotype2 – BAD38855.1 [Oryza sativa]	65	0.00
haplotype2 – AT5G02810.1 [Arabidopsis thaliana]	40	7e-110
haplotype2 – XP_013468266.1 [Medicago truncatula]	43	5e-142
haplotype2 – XP_004237533.1 [Solanum lycopersicum]	43	5e-145
haplotype2 – XP_010658157.1 [Vitis vinifera]	45	2e-143
haplotype3 – ABL09468.1 [Triticum aestivum]	99	0.00
haplotype3 – BAM93386.1 [Triticum monococcum]	94	0.00
haplotype3 – ADR51713.1 [Secale cereale]	86	0.00
haplotype3 – ACL78560.1 [Hordeum vulgare]	89	0.00
haplotype3 – BAD38855.1 [Oryza sativa]	65	0.00
haplotype3 – AT5G02810.1 [Arabidopsis thaliana]	40	3e-109
haplotype3 – XP_013468266.1 [Medicago truncatula]	43	2e-142
haplotype3 – XP_004237533.1 [Solanum lycopersicum]	43	3e-145
haplotype3 – XP_010658157.1 [Vitis vinifera]	45	1e-143
haplotype4 – ABL09468.1 [Triticum aestivum]	99	0.00
haplotype4 – BAM93386.1 [Triticum monococcum]	94	0.00
haplotype4 – ADR51713.1 [Secale cereale]	86	0.00
haplotype4 – ACL78560.1 [Hordeum vulgare]	89	0.00
haplotype4 – BAD38855.1 [Oryza sativa]	65	0.00
haplotype4 – AT5G02810.1 [Arabidopsis thaliana]	40	8e-110
haplotype4 – XP_013468266.1 [Medicago truncatula]	43	6e-143
haplotype4 – XP_004237533.1 [Solanum lycopersicum]	43	9e-146
haplotype4 – XP_010658157.1 [Vitis vinifera]	45	3e-144
Ppd- D1
haplotype1 - haplotype2	99	0.00
haplotype1 - haplotype3	97	0.00
haplotype2 - haplotype3	97	0.00
haplotype1 – ABL09477.1 [Triticum aestivum]	99	0.00
haplotype1 – BAM93381.1 [Triticum monococcum]	97	0.00
haplotype1 – ADR51713.1 [Secale cereale]	87	4e-87
haplotype1 – ACL78560.1 [Hordeum vulgare]	91	0.00
haplotype1 – ALT32070.1 [Lolium perenne]	38	2e-20
haplotype1 – NP_568107.1 [Arabidopsis thaliana]	43	2e-83
haplotype1 – XP_013468266.1 [Medicago truncatula]	51	3e-105
haplotype1 – XP_004237533.1 [Solanum lycopersicum]	46	4e-97
haplotype1 – XP_010658157.1 [Vitis vinifera]	48	2e-104
haplotype2 – ABL09477.1 [Triticum aestivum]	99	0.00
haplotype2 – BAM93381.1 [Triticum monococcum]	97	0.00
haplotype2 – ADR51713.1 [Secale cereale]	86	0.00
haplotype2 – ACL78560.1 [Hordeum vulgare]	89	0.00
haplotype2 – ALT32070.1 [Lolium perenne]	38	4e-21
haplotype2 – NP_568107.1 [Arabidopsis thaliana]	42	1e-90
haplotype2 – XP_013468266.1 [Medicago truncatula]	44	2e-140
haplotype2 – XP_004237533.1 [Solanum lycopersicum]	44	4e-144
haplotype2 – XP_010658157.1 [Vitis vinifera]	45	1e-147
haplotype3 – ABL09477.1 [Triticum aestivum]	97	0.00
haplotype3 – BAM93381.1 [Triticum monococcum]	98	0.00
haplotype3 – ADR51713.1 [Secale cereale]	90	0.00
haplotype3 – ACL78560.1 [Hordeum vulgare]	89	0.00
haplotype3 – ALT32070.1 [Lolium perenne]	38	4e-21
haplotype3 – NP_568107.1 [Arabidopsis thaliana]	39	6e-109
haplotype3 – XP_013468266.1 [Medicago truncatula]	44	5e-142
haplotype3 – XP_004237533.1 [Solanum lycopersicum]	44	1e-144
haplotype3 – XP_010658157.1 [Vitis vinifera]	45	9e-144
n.a.: not available
